# Supplementary material for: Effects of restricting movement between root and canopy populations of woolly apple aphid
Source: PLoS One. 2019 May 6;14(5):e0216424. doi: 10.1371/journal.pone.0216424 (PMC6502340; doi:10.1371/journal.pone.0216424)
Supplement: S1 Table — (CSV) [file pone.0216424.s001.csv]

Ordinal Day	Section	Treatment	Tree	Woolly apple aphid colonies	Rosy apple aphid infested leaves	Green apple aphid infested leaves	Earwig shelter count	Number of woolly apple aphids on double-sided sticky tape	Number of days double-sided sticky tape was deployed for
186	A1	Control	a	7	0	0
186	A1	Control	b	3	0	0
186	A1	Control	c	4	0	0
186	A1	Control	d	2	0	0
186	A1	Control	e	4	0	0
186	A1	Control	f	3	0	0
186	A1	Control	g	3	0	0
186	A1	Control	h	7	0	0
186	A1	Control	i	3	0	0
186	A1	Control	j	2	0	0
186	A1	Control	k	10	0	0
186	A1	Control	l	11	0	0
186	A2	Sticky band	a	2	0	0
186	A2	Sticky band	b	4	0	0
186	A2	Sticky band	c	10	0	0
186	A2	Sticky band	d	2	0	0
186	A2	Sticky band	e	10	0	0
186	A2	Sticky band	f	6	0	0
186	A2	Sticky band	g	12	0	0
186	A2	Sticky band	h	7	0	0
186	A2	Sticky band	i
186	A2	Sticky band	j	10	0	0
186	A2	Sticky band	k	6	0	0
186	A2	Sticky band	l	4	0	0
186	B1	Sticky band	a	3	0	0
186	B1	Sticky band	b	1	0	0
186	B1	Sticky band	c	3	0	0
186	B1	Sticky band	d	1	0	0
186	B1	Sticky band	e	2	0	0
186	B1	Sticky band	f	0	0	0
186	B1	Sticky band	g	2	0	0
186	B1	Sticky band	h	1	0	0
186	B1	Sticky band	i	0	0	0
186	B1	Sticky band	j	1	0	0
186	B1	Sticky band	k	0	0	0
186	B1	Sticky band	l	4	0	0
186	B2	Control	a	0	0	0
186	B2	Control	b	2	0	0
186	B2	Control	c	9	0	0
186	B2	Control	d	2	0	0
186	B2	Control	e	1	0	0
186	B2	Control	f	7	0	0
186	B2	Control	g	2	0	0
186	B2	Control	h	5	0	0
186	B2	Control	i	9	0	0
186	B2	Control	j	6	0	0
186	B2	Control	k	8	0	0
186	B2	Control	l	5	0	0
186	C1	Control	a	0	0	0
186	C1	Control	b	0	0	0
186	C1	Control	c	0	0	0
186	C1	Control	d	1	0	0
186	C1	Control	e	4	0	0
186	C1	Control	f	0	0	0
186	C1	Control	g	0	0	0
186	C1	Control	h	0	0	0
186	C1	Control	i	0	0	0
186	C1	Control	j	4	0	0
186	C1	Control	k	0	0	0
186	C1	Control	l	1	0	0
186	C2	Sticky band	a	1	0	0
186	C2	Sticky band	b	0	0	0
186	C2	Sticky band	c	0	0	0
186	C2	Sticky band	d	0	0	0
186	C2	Sticky band	e	3	0	0
186	C2	Sticky band	f	1	0	0
186	C2	Sticky band	g	2	0	0
186	C2	Sticky band	h	0	2	0
186	C2	Sticky band	i	1	0	0
186	C2	Sticky band	j	1	0	0
186	C2	Sticky band	k	1	0	0
186	C2	Sticky band	l	2	0	0
186	D1	Sticky band	a	0	0	0
186	D1	Sticky band	b	0	0	0
186	D1	Sticky band	c	0	0	0
186	D1	Sticky band	d	0	0	0
186	D1	Sticky band	e	3	0	0
186	D1	Sticky band	f	0	0	0
186	D1	Sticky band	g	0	0	0
186	D1	Sticky band	h	0	0	0
186	D1	Sticky band	i	1	0	0
186	D1	Sticky band	j	5	0	0
186	D1	Sticky band	k	3	0	0
186	D1	Sticky band	l	0	0	0
186	D2	Control	a	3	0	0
186	D2	Control	b	0	0	0
186	D2	Control	c	0	0	0
186	D2	Control	d	0	0	0
186	D2	Control	e	0	0	0
186	D2	Control	f	0	0	0
186	D2	Control	g	2	0	0
186	D2	Control	h	0	0	0
186	D2	Control	i	0	0	0
186	D2	Control	j	0	0	0
186	D2	Control	k	0	0	0
186	D2	Control	l	1	0	0
186	E1	Control	a	0	0	0
186	E1	Control	b	0	0	0
186	E1	Control	c	0	0	0
186	E1	Control	d	0	0	0
186	E1	Control	e	2	0	0
186	E1	Control	f	0	0	0
186	E1	Control	g	0	0	0
186	E1	Control	h	2	0	0
186	E1	Control	i	2	0	0
186	E1	Control	j	0	0	0
186	E1	Control	k	4	0	0
186	E1	Control	l	4	0	0
186	E2	Sticky band	a	3	0	0
186	E2	Sticky band	b	0	0	0
186	E2	Sticky band	c	1	0	0
186	E2	Sticky band	d	3	0	0
186	E2	Sticky band	e	0	0	0
186	E2	Sticky band	f	0	0	0
186	E2	Sticky band	g	1	0	0
186	E2	Sticky band	h	2	0	0
186	E2	Sticky band	i	1	0	2
186	E2	Sticky band	j	0	0	0
186	E2	Sticky band	k	0	0	0
186	E2	Sticky band	l	1	0	0
186	F1	Sticky band	a	2	0	0
186	F1	Sticky band	b	2	0	0
186	F1	Sticky band	c	3	0	0
186	F1	Sticky band	d	0	0	0
186	F1	Sticky band	e	0	0	0
186	F1	Sticky band	f	0	0	0
186	F1	Sticky band	g	1	0	0
186	F1	Sticky band	h	3	0	0
186	F1	Sticky band	i	0	0	0
186	F1	Sticky band	j	4	0	0
186	F1	Sticky band	k	3	0	0
186	F1	Sticky band	l	4	0	0
186	F2	Control	a	0	0	0
186	F2	Control	b	1	0	0
186	F2	Control	c	0	0	0
186	F2	Control	d	0	0	0
186	F2	Control	e	0	0	0
186	F2	Control	f	2	0	0
186	F2	Control	g	0	0	0
186	F2	Control	h	0	0	0
186	F2	Control	i	1	0	0
186	F2	Control	j	2	0	0
186	F2	Control	k	5	0	0
186	F2	Control	l	5	0	0
191	A1	Control	a	0	0	0
191	A1	Control	b	3	2	0
191	A1	Control	c	0	0	0
191	A1	Control	d	0	0	0
191	A1	Control	e	0	0	0
191	A1	Control	f	3	0	0
191	A1	Control	g	2	0	0
191	A1	Control	h	0	0	0
191	A1	Control	i	0	0	0
191	A1	Control	j	0	0	0
191	A1	Control	k	0	0	0
191	A1	Control	l	0	0	0
191	A2	Sticky band	a	3	0	0
191	A2	Sticky band	b	5	0	0
191	A2	Sticky band	c	10	0	0
191	A2	Sticky band	d	3	0	0
191	A2	Sticky band	e	6	0	0
191	A2	Sticky band	f	2	0	0
191	A2	Sticky band	g	15	0	0
191	A2	Sticky band	h	5	0	0
191	A2	Sticky band	i
191	A2	Sticky band	j	0	0	0
191	A2	Sticky band	k	0	0	0
191	A2	Sticky band	l	0	0	0
191	B1	Sticky band	a	5	0	0
191	B1	Sticky band	b	2	0	0
191	B1	Sticky band	c	3	0	0
191	B1	Sticky band	d	0	0	0
191	B1	Sticky band	e	0	0	0
191	B1	Sticky band	f	0	0	0
191	B1	Sticky band	g	2	0	0
191	B1	Sticky band	h	2	0	0
191	B1	Sticky band	i	5	0	0
191	B1	Sticky band	j	2	0	0
191	B1	Sticky band	k	3	0	0
191	B1	Sticky band	l	6	0	0
191	B2	Control	a	2	0	0
191	B2	Control	b	3	0	0
191	B2	Control	c	3	0	0
191	B2	Control	d	0	0	0
191	B2	Control	e	1	0	0
191	B2	Control	f	0	0	0
191	B2	Control	g	6	0	0
191	B2	Control	h	3	0	0
191	B2	Control	i	0	0	0
191	B2	Control	j	1	0	0
191	B2	Control	k	8	0	0
191	B2	Control	l	0	0	0
191	C1	Control	a	0	0	0
191	C1	Control	b	0	0	0
191	C1	Control	c	0	0	0
191	C1	Control	d	1	0	0
191	C1	Control	e	4	0	0
191	C1	Control	f	0	0	0
191	C1	Control	g	0	0	0
191	C1	Control	h	0	0	0
191	C1	Control	i	2	0	0
191	C1	Control	j	0	0	0
191	C1	Control	k	0	0	0
191	C1	Control	l	0	0	0
191	C2	Sticky band	a	0	0	0
191	C2	Sticky band	b	0	0	0
191	C2	Sticky band	c	0	0	0
191	C2	Sticky band	d	0	0	0
191	C2	Sticky band	e	4	0	0
191	C2	Sticky band	f	0	0	0
191	C2	Sticky band	g	1	0	0
191	C2	Sticky band	h	2	0	0
191	C2	Sticky band	i	3	0	0
191	C2	Sticky band	j	4	0	0
191	C2	Sticky band	k	4	0	0
191	C2	Sticky band	l	3	0	0
191	D1	Sticky band	a	1	0	0
191	D1	Sticky band	b	0	0	0
191	D1	Sticky band	c	0	0	0
191	D1	Sticky band	d	0	0	0
191	D1	Sticky band	e	2	0	0
191	D1	Sticky band	f	0	0	0
191	D1	Sticky band	g	3	0	0
191	D1	Sticky band	h	0	0	0
191	D1	Sticky band	i	0	0	0
191	D1	Sticky band	j	1	0	0
191	D1	Sticky band	k	0	0	0
191	D1	Sticky band	l	0	0	0
191	D2	Control	a	3	0	0
191	D2	Control	b	0	0	0
191	D2	Control	c	0	0	0
191	D2	Control	d	0	0	0
191	D2	Control	e	0	0	0
191	D2	Control	f	1	0	0
191	D2	Control	g	0	0	0
191	D2	Control	h	0	0	0
191	D2	Control	i	0	0	0
191	D2	Control	j	2	0	0
191	D2	Control	k	2	0	0
191	D2	Control	l	4	0	0
191	E1	Control	a	0	0	0
191	E1	Control	b	0	0	0
191	E1	Control	c	0	0	0
191	E1	Control	d	0	0	0
191	E1	Control	e	0	0	0
191	E1	Control	f	1	0	0
191	E1	Control	g	0	0	0
191	E1	Control	h	0	0	0
191	E1	Control	i	0	0	0
191	E1	Control	j	1	0	0
191	E1	Control	k	3	0	0
191	E1	Control	l	3	0	0
191	E2	Sticky band	a	13	0	0
191	E2	Sticky band	b	0	0	0
191	E2	Sticky band	c	0	0	0
191	E2	Sticky band	d	0	0	0
191	E2	Sticky band	e	0	0	0
191	E2	Sticky band	f	0	0	0
191	E2	Sticky band	g	9	0	0
191	E2	Sticky band	h	5	0	0
191	E2	Sticky band	i	1	0	0
191	E2	Sticky band	j	0	0	0
191	E2	Sticky band	k	0	0	0
191	E2	Sticky band	l	3	0	0
191	F1	Sticky band	a	0	0	0
191	F1	Sticky band	b	0	0	0
191	F1	Sticky band	c	0	0	0
191	F1	Sticky band	d	0	0	0
191	F1	Sticky band	e	0	0	0
191	F1	Sticky band	f	0	0	0
191	F1	Sticky band	g	0	0	0
191	F1	Sticky band	h	0	0	0
191	F1	Sticky band	i	0	0	0
191	F1	Sticky band	j	2	0	0
191	F1	Sticky band	k	2	0	0
191	F1	Sticky band	l	1	0	0
191	F2	Control	a	3	0	0
191	F2	Control	b	1	0	0
191	F2	Control	c	1	0	0
191	F2	Control	d	0	0	0
191	F2	Control	e	0	0	0
191	F2	Control	f	2	0	0
191	F2	Control	g	0	0	0
191	F2	Control	h	0	0	0
191	F2	Control	i	0	0	0
191	F2	Control	j	0	0	0
191	F2	Control	k	1	0	0
191	F2	Control	l	4	0	0
194	A1	Control	a	0	0	0
194	A1	Control	b	0	0	0
194	A1	Control	c	0	0	0
194	A1	Control	d	0	0	0
194	A1	Control	e	0	0	0
194	A1	Control	f	0	0	0
194	A1	Control	g	0	0	0
194	A1	Control	h	0	0	0
194	A1	Control	i	0	0	0
194	A1	Control	j	0	0	0
194	A1	Control	k	0	0	0
194	A1	Control	l	0	0	0
194	A2	Sticky band	a	4	0	0
194	A2	Sticky band	b	6	0	0
194	A2	Sticky band	c	10	0	0
194	A2	Sticky band	d	4	0	0
194	A2	Sticky band	e	3	0	0
194	A2	Sticky band	f	0	0	0
194	A2	Sticky band	g	1	0	0
194	A2	Sticky band	h	0	0	0
194	A2	Sticky band	i
194	A2	Sticky band	j	0	0	0
194	A2	Sticky band	k	0	0	0
194	A2	Sticky band	l	0	0	0
194	B1	Sticky band	a	0	0	0
194	B1	Sticky band	b	0	0	0
194	B1	Sticky band	c	0	0	0
194	B1	Sticky band	d	0	0	0
194	B1	Sticky band	e	0	0	0
194	B1	Sticky band	f	0	0	0
194	B1	Sticky band	g	1	0	0
194	B1	Sticky band	h	0	0	0
194	B1	Sticky band	i	0	0	0
194	B1	Sticky band	j	1	0	0
194	B1	Sticky band	k	4	0	0
194	B1	Sticky band	l	1	0	0
194	B2	Control	a	0	0	0
194	B2	Control	b	0	0	0
194	B2	Control	c	0	0	0
194	B2	Control	d	0	0	0
194	B2	Control	e	0	0	0
194	B2	Control	f	1	0	0
194	B2	Control	g	0	0	0
194	B2	Control	h	0	0	0
194	B2	Control	i	0	0	0
194	B2	Control	j	0	0	0
194	B2	Control	k	3	0	0
194	B2	Control	l	0	0	0
194	C1	Control	a	0	0	0
194	C1	Control	b	0	0	0
194	C1	Control	c	0	0	0
194	C1	Control	d	1	0	0
194	C1	Control	e	1	0	0
194	C1	Control	f	0	0	0
194	C1	Control	g	0	0	0
194	C1	Control	h	0	0	0
194	C1	Control	i	0	0	0
194	C1	Control	j	0	0	0
194	C1	Control	k	0	0	0
194	C1	Control	l	1	0	0
194	C2	Sticky band	a	0	0	0
194	C2	Sticky band	b	1	0	0
194	C2	Sticky band	c	0	0	0
194	C2	Sticky band	d	0	0	0
194	C2	Sticky band	e	3	0	0
194	C2	Sticky band	f	0	0	0
194	C2	Sticky band	g	0	0	0
194	C2	Sticky band	h	0	0	0
194	C2	Sticky band	i	5	0	0
194	C2	Sticky band	j	2	0	0
194	C2	Sticky band	k	3	0	0
194	C2	Sticky band	l	2	0	0
194	D1	Sticky band	a	0	0	0
194	D1	Sticky band	b	0	0	0
194	D1	Sticky band	c	0	0	0
194	D1	Sticky band	d	0	0	0
194	D1	Sticky band	e	1	0	0
194	D1	Sticky band	f	1	0	0
194	D1	Sticky band	g	1	0	0
194	D1	Sticky band	h	0	0	0
194	D1	Sticky band	i	1	0	0
194	D1	Sticky band	j	0	0	0
194	D1	Sticky band	k	0	0	0
194	D1	Sticky band	l	0	0	0
194	D2	Control	a	1	0	0
194	D2	Control	b	0	0	0
194	D2	Control	c	0	0	0
194	D2	Control	d	0	0	0
194	D2	Control	e	0	0	0
194	D2	Control	f	0	0	0
194	D2	Control	g	0	0	0
194	D2	Control	h	0	0	0
194	D2	Control	i	0	0	0
194	D2	Control	j	0	0	0
194	D2	Control	k	0	0	0
194	D2	Control	l	1	0	0
194	E1	Control	a	0	0	0
194	E1	Control	b	0	0	0
194	E1	Control	c	0	0	0
194	E1	Control	d	0	0	0
194	E1	Control	e	0	0	0
194	E1	Control	f	0	0	0
194	E1	Control	g	0	0	0
194	E1	Control	h	0	0	0
194	E1	Control	i	1	0	0
194	E1	Control	j	0	0	0
194	E1	Control	k	8	0	0
194	E1	Control	l	0	0	0
194	E2	Sticky band	a	4	0	0
194	E2	Sticky band	b	0	0	0
194	E2	Sticky band	c	1	0	0
194	E2	Sticky band	d	0	0	0
194	E2	Sticky band	e	0	0	0
194	E2	Sticky band	f	0	0	0
194	E2	Sticky band	g	0	0	0
194	E2	Sticky band	h	1	0	0
194	E2	Sticky band	i	0	0	0
194	E2	Sticky band	j	0	0	0
194	E2	Sticky band	k	0	0	0
194	E2	Sticky band	l	7	0	0
194	F1	Sticky band	a	0	0	0
194	F1	Sticky band	b	1	0	0
194	F1	Sticky band	c	0	0	0
194	F1	Sticky band	d	0	0	0
194	F1	Sticky band	e	0	0	0
194	F1	Sticky band	f	0	0	0
194	F1	Sticky band	g	0	0	0
194	F1	Sticky band	h	0	0	0
194	F1	Sticky band	i	0	0	0
194	F1	Sticky band	j	0	0	0
194	F1	Sticky band	k	0	0	0
194	F1	Sticky band	l	0	0	0
194	F2	Control	a	0	0	0
194	F2	Control	b	1	0	0
194	F2	Control	c	2	0	0
194	F2	Control	d	3	0	0
194	F2	Control	e	0	0	0
194	F2	Control	f	0	0	0
194	F2	Control	g	0	0	0
194	F2	Control	h	0	0	0
194	F2	Control	i	0	0	0
194	F2	Control	j	0	0	0
194	F2	Control	k	1	0	0
194	F2	Control	l	0	0	0
199	A1	Control	a	1	0	0
199	A1	Control	b	0	0	0	0
199	A1	Control	c	0	0	0
199	A1	Control	d	0	0	0	3
199	A1	Control	e	0	0	0
199	A1	Control	f	0	0	0	3
199	A1	Control	g	2	0	1
199	A1	Control	h	4	0	0	1
199	A1	Control	i	1	0	0
199	A1	Control	j	1	0	0	0
199	A1	Control	k	1	0	0
199	A1	Control	l	0	0	0
199	A2	Sticky band	a	8	0	0		0	7
199	A2	Sticky band	b	9	0	0		0	7
199	A2	Sticky band	c	26	0	0	1	0	7
199	A2	Sticky band	d	9	0	0		0	7
199	A2	Sticky band	e	3	0	0	0	0	7
199	A2	Sticky band	f	0	0	0		0	7
199	A2	Sticky band	g	0	0	0	0	0	7
199	A2	Sticky band	h	2	0	0	0	0	7
199	A2	Sticky band	i
199	A2	Sticky band	j	1	0	0		0	7
199	A2	Sticky band	k	1	0	0	0	0	7
199	A2	Sticky band	l	0	0	0		0	7
199	B1	Sticky band	a	3	0	0		0	7
199	B1	Sticky band	b	0	0	0	0	0	7
199	B1	Sticky band	c	4	0	0		0	7
199	B1	Sticky band	d	0	0	0	0	0	7
199	B1	Sticky band	e	0	0	0		0	7
199	B1	Sticky band	f	0	0	0	0	0	7
199	B1	Sticky band	g	0	0	0		0	7
199	B1	Sticky band	h	1	0	0	0	0	7
199	B1	Sticky band	i	2	0	0		0	7
199	B1	Sticky band	j	3	0	0	0	0	7
199	B1	Sticky band	k	4	0	0		0	7
199	B1	Sticky band	l	4	0	0		0	7
199	B2	Control	a	1	0	0
199	B2	Control	b	0	0	0
199	B2	Control	c	0	0	0	1
199	B2	Control	d	0	0	0
199	B2	Control	e	0	0	0	0
199	B2	Control	f	2	0	0
199	B2	Control	g	0	0	0	1
199	B2	Control	h	0	0	0
199	B2	Control	i	0	0	0	1
199	B2	Control	j	0	0	0
199	B2	Control	k	1	0	0	3
199	B2	Control	l	0	0	1
199	C1	Control	a	0	0	0
199	C1	Control	b	0	0	0	1
199	C1	Control	c	0	0	0
199	C1	Control	d	0	0	0	2
199	C1	Control	e	1	0	0
199	C1	Control	f	0	0	0	2
199	C1	Control	g	0	0	0
199	C1	Control	h	0	0	0	0
199	C1	Control	i	0	0	0
199	C1	Control	j	0	0	0	1
199	C1	Control	k	0	0	0
199	C1	Control	l	0	0	0
199	C2	Sticky band	a	1	0	0		0	7
199	C2	Sticky band	b	0	0	0		0	7
199	C2	Sticky band	c	0	0	0	0	0	7
199	C2	Sticky band	d	2	0	0		0	7
199	C2	Sticky band	e	2	0	0	0	0	7
199	C2	Sticky band	f	1	0	0		0	7
199	C2	Sticky band	g	0	0	0	0	0	7
199	C2	Sticky band	h	2	0	0		0	7
199	C2	Sticky band	i	0	0	0	0	0	7
199	C2	Sticky band	j	5	0	0		0	7
199	C2	Sticky band	k	3	0	0	0	0	7
199	C2	Sticky band	l	1	0	0		0	7
199	D1	Sticky band	a	1	0	0		0	7
199	D1	Sticky band	b	0	0	0	0	0	7
199	D1	Sticky band	c	0	0	0		0	7
199	D1	Sticky band	d	0	0	0	0	0	7
199	D1	Sticky band	e	2	0	0		0	7
199	D1	Sticky band	f	0	0	0	0	0	7
199	D1	Sticky band	g	0	0	0		0	7
199	D1	Sticky band	h	0	0	0	0	0	7
199	D1	Sticky band	i	1	0	0		0	7
199	D1	Sticky band	j	2	0	0	0	0	7
199	D1	Sticky band	k	0	0	0		0	7
199	D1	Sticky band	l	0	0	0		0	7
199	D2	Control	a	0	0	0
199	D2	Control	b	0	0	0
199	D2	Control	c	0	0	0	1
199	D2	Control	d	0	0	0
199	D2	Control	e	0	0	0	0
199	D2	Control	f	0	0	0
199	D2	Control	g	0	0	0	2
199	D2	Control	h	0	0	0
199	D2	Control	i	0	0	0	0
199	D2	Control	j	0	0	0
199	D2	Control	k	1	0	0	3
199	D2	Control	l	1	0	0
199	E1	Control	a	0	0	0
199	E1	Control	b	1	0	0	0
199	E1	Control	c	0	0	0
199	E1	Control	d	0	0	0	1
199	E1	Control	e	0	0	0
199	E1	Control	f	0	0	0	0
199	E1	Control	g	0	0	0
199	E1	Control	h	0	0	0	0
199	E1	Control	i	0	0	0
199	E1	Control	j	0	0	0	0
199	E1	Control	k	2	0	0
199	E1	Control	l	0	0	0
199	E2	Sticky band	a	0	0	0		0	7
199	E2	Sticky band	b	0	0	0		0	7
199	E2	Sticky band	c	1	0	0	0	0	7
199	E2	Sticky band	d	0	0	0		0	7
199	E2	Sticky band	e	0	0	0	0	0	7
199	E2	Sticky band	f	0	0	0		0	7
199	E2	Sticky band	g	5	0	0	0	0	7
199	E2	Sticky band	h	3	0	0		0	7
199	E2	Sticky band	i	0	0	0	0	0	7
199	E2	Sticky band	j	0	0	0		0	7
199	E2	Sticky band	k	1	0	0	0	0	7
199	E2	Sticky band	l	3	0	0		0	7
199	F1	Sticky band	a	0	0	0		0	7
199	F1	Sticky band	b	0	0	0	0	0	7
199	F1	Sticky band	c	0	0	0		0	7
199	F1	Sticky band	d	0	0	0	0	0	7
199	F1	Sticky band	e	0	0	0		0	7
199	F1	Sticky band	f	0	0	0	0	0	7
199	F1	Sticky band	g	0	0	0		0	7
199	F1	Sticky band	h	0	0	0	0	0	7
199	F1	Sticky band	i	0	0	0		0	7
199	F1	Sticky band	j	1	0	0	0	0	7
199	F1	Sticky band	k	0	0	0		0	7
199	F1	Sticky band	l	0	0	0		0	7
199	F2	Control	a	0	0	0
199	F2	Control	b	1	0	0
199	F2	Control	c	0	0	0	1
199	F2	Control	d	0	0	0
199	F2	Control	e	0	0	0	0
199	F2	Control	f	0	0	0
199	F2	Control	g	0	0	0	0
199	F2	Control	h	0	0	0
199	F2	Control	i	0	0	0	1
199	F2	Control	j	0	0	0
199	F2	Control	k	0	0	0	0
199	F2	Control	l	0	0	0
206	A1	Control	a	1	0	0
206	A1	Control	b	0	0	0	7
206	A1	Control	c	1	0	0
206	A1	Control	d	0	0	0	1
206	A1	Control	e	0	0	0
206	A1	Control	f	1	0	0	2
206	A1	Control	g	0	0	0
206	A1	Control	h	0	0	0	3
206	A1	Control	i	1	0	0
206	A1	Control	j	0	0	0
206	A1	Control	k	2	0	0
206	A1	Control	l	0	0	0
206	A2	Sticky band	a	8	0	0		0	7
206	A2	Sticky band	b	11	0	0		0	7
206	A2	Sticky band	c	16	0	0	0	0	7
206	A2	Sticky band	d	11	0	0		0	7
206	A2	Sticky band	e	1	0	0	0	0	7
206	A2	Sticky band	f	0	0	0		0	7
206	A2	Sticky band	g	2	0	0	0	0	7
206	A2	Sticky band	h	2	0	0	0	0	7
206	A2	Sticky band	i
206	A2	Sticky band	j	0	0	0	0	0	7
206	A2	Sticky band	k	1	0	0		0	7
206	A2	Sticky band	l	0	0	0		0	7
206	B1	Sticky band	a	1	0	0		0	7
206	B1	Sticky band	b	2	0	0	0	0	7
206	B1	Sticky band	c	0	0	0		0	7
206	B1	Sticky band	d	1	0	0	0	0	7
206	B1	Sticky band	e	1	0	0		0	7
206	B1	Sticky band	f	2	0	0	0	0	7
206	B1	Sticky band	g	0	0	0		0	7
206	B1	Sticky band	h	0	0	0	0	0	7
206	B1	Sticky band	i	0	0	0		0	7
206	B1	Sticky band	j	0	0	0	0	0	7
206	B1	Sticky band	k	2	0	0		0	7
206	B1	Sticky band	l	5	0	0		0	7
206	B2	Control	a	0	0	0
206	B2	Control	b	0	0	0
206	B2	Control	c	0	0	0	2
206	B2	Control	d	2	0	0
206	B2	Control	e	0	0	0	2
206	B2	Control	f	3	0	0
206	B2	Control	g	1	0	0	2
206	B2	Control	h	0	0	0
206	B2	Control	i	0	0	0	3
206	B2	Control	j	2	0	0
206	B2	Control	k	1	0	0	5
206	B2	Control	l	0	0	0
206	C1	Control	a	0	0	0
206	C1	Control	b	1	0	0	2
206	C1	Control	c	0	0	0
206	C1	Control	d	0	0	0	1
206	C1	Control	e	0	0	0
206	C1	Control	f	0	0	0	0
206	C1	Control	g	0	0	0
206	C1	Control	h	0	0	0	0
206	C1	Control	i	0	0	0
206	C1	Control	j	0	0	0	0
206	C1	Control	k	0	0	0
206	C1	Control	l	0	0	0
206	C2	Sticky band	a	0	0	0		0	7
206	C2	Sticky band	b	1	0	0		0	7
206	C2	Sticky band	c	0	0	0		0	7
206	C2	Sticky band	d	2	0	0		0	7
206	C2	Sticky band	e	8	0	0	0	0	7
206	C2	Sticky band	f	0	0	0		0	7
206	C2	Sticky band	g	2	0	0	0	0	7
206	C2	Sticky band	h	0	0	0		0	7
206	C2	Sticky band	i	0	0	0	1	0	7
206	C2	Sticky band	j	0	0	0		0	7
206	C2	Sticky band	k	0	0	0	0	0	7
206	C2	Sticky band	l	3	0	0		0	7
206	D1	Sticky band	a	1	0	0		0	7
206	D1	Sticky band	b	0	0	0	0	0	7
206	D1	Sticky band	c	0	0	0		0	7
206	D1	Sticky band	d	0	0	0	0	0	7
206	D1	Sticky band	e	5	0	0		0	7
206	D1	Sticky band	f	1	0	0	0	0	7
206	D1	Sticky band	g	1	0	0		0	7
206	D1	Sticky band	h	1	0	0	0	0	7
206	D1	Sticky band	i	0	0	0		0	7
206	D1	Sticky band	j	0	0	0	0	0	7
206	D1	Sticky band	k	0	0	0		0	7
206	D1	Sticky band	l	0	0	0		0	7
206	D2	Control	a	1	0	0
206	D2	Control	b	0	0	0
206	D2	Control	c	1	0	0	2
206	D2	Control	d	1	0	0
206	D2	Control	e	0	0	0	0
206	D2	Control	f	1	0	0
206	D2	Control	g	0	0	0	1
206	D2	Control	h	1	0	0
206	D2	Control	i	0	0	0	0
206	D2	Control	j	0	0	0
206	D2	Control	k	0	0	0	1
206	D2	Control	l	0	0	0
206	E1	Control	a	0	0	0
206	E1	Control	b	0	0	0	0
206	E1	Control	c	0	0	0
206	E1	Control	d	0	0	0	0
206	E1	Control	e	0	0	0
206	E1	Control	f	0	0	0	0
206	E1	Control	g	0	0	0
206	E1	Control	h	1	0	0	0
206	E1	Control	i	3	0	0
206	E1	Control	j	0	0	0	0
206	E1	Control	k	2	0	0
206	E1	Control	l	0	0	0
206	E2	Sticky band	a	1	0	0		0	7
206	E2	Sticky band	b	0	0	0		0	7
206	E2	Sticky band	c	1	0	0	1	0	7
206	E2	Sticky band	d	0	0	0		0	7
206	E2	Sticky band	e	1	0	0	0	0	7
206	E2	Sticky band	f	0	0	0		0	7
206	E2	Sticky band	g	4	0	0	0	0	7
206	E2	Sticky band	h	1	0	0		0	7
206	E2	Sticky band	i	0	0	0	0	0	7
206	E2	Sticky band	j	0	0	0		0	7
206	E2	Sticky band	k	1	0	0	1	0	7
206	E2	Sticky band	l	4	0	0		0	7
206	F1	Sticky band	a	0	0	0		0	7
206	F1	Sticky band	b	0	0	0	0	0	7
206	F1	Sticky band	c	0	0	0		0	7
206	F1	Sticky band	d	0	0	0	0	0	7
206	F1	Sticky band	e	0	0	0		0	7
206	F1	Sticky band	f	0	0	0	0	0	7
206	F1	Sticky band	g	0	0	0		0	7
206	F1	Sticky band	h	1	0	0	0	0	7
206	F1	Sticky band	i	3	0	0		0	7
206	F1	Sticky band	j	0	0	0	0	0	7
206	F1	Sticky band	k	2	0	0		0	7
206	F1	Sticky band	l	0	0	0		0	7
206	F2	Control	a	0	0	0
206	F2	Control	b	0	0	0
206	F2	Control	c	0	0	0	2
206	F2	Control	d	0	0	0
206	F2	Control	e	0	0	0	0
206	F2	Control	f	1	0	0
206	F2	Control	g	0	0	0	2
206	F2	Control	h	0	0	0
206	F2	Control	i	0	0	0	0
206	F2	Control	j	0	0	0
206	F2	Control	k	0	0	0	5
206	F2	Control	l	3	0	0
213	A1	Control	a	0	0	0
213	A1	Control	b	0	0	0	3
213	A1	Control	c	2	0	0
213	A1	Control	d	1	0	0	5
213	A1	Control	e	1	0	0
213	A1	Control	f	0	0	0	2
213	A1	Control	g	4	0	0
213	A1	Control	h	2	0	0	5
213	A1	Control	i	0	0	0
213	A1	Control	j	2	0	5	2
213	A1	Control	k	2	0	0
213	A1	Control	l	0	0	0
213	A2	Sticky band	a	4	0	0		0	7
213	A2	Sticky band	b	10	0	0		1	7
213	A2	Sticky band	c	5	0	0	0	1	7
213	A2	Sticky band	d	5	0	0		1	7
213	A2	Sticky band	e	1	0	0	0	1	7
213	A2	Sticky band	f	0	0	0		1	7
213	A2	Sticky band	g	2	0	0	0	1	7
213	A2	Sticky band	h	3	0	0	0	1	7
213	A2	Sticky band	i
213	A2	Sticky band	j	0	0	0		1	7
213	A2	Sticky band	k	0	0	0	0	1	7
213	A2	Sticky band	l	1	0	0		1	7
213	B1	Sticky band	a	2	0	0		1	7
213	B1	Sticky band	b	0	0	0		1	7
213	B1	Sticky band	c	2	0	0		1	7
213	B1	Sticky band	d	0	0	0	0	1	7
213	B1	Sticky band	e	0	0	0		1	7
213	B1	Sticky band	f	2	0	0	0	1	7
213	B1	Sticky band	g	1	0	0		1	7
213	B1	Sticky band	h	1	0	0	0	1	7
213	B1	Sticky band	i	0	0	0		1	7
213	B1	Sticky band	j	2	0	0	1	1	7
213	B1	Sticky band	k	2	0	0		1	7
213	B1	Sticky band	l	0	0	0		1	7
213	B2	Control	a	2	0	0
213	B2	Control	b	0	0	0
213	B2	Control	c	0	0	0	0
213	B2	Control	d	0	0	0
213	B2	Control	e	1	0	0	1
213	B2	Control	f	4	0	0
213	B2	Control	g	1	0	0	1
213	B2	Control	h	1	0	0
213	B2	Control	i	0	0	0	2
213	B2	Control	j	0	0	0
213	B2	Control	k	2	0	0	4
213	B2	Control	l	1	0	0
213	C1	Control	a	0	0	0
213	C1	Control	b	0	0	0
213	C1	Control	c	0	0	0
213	C1	Control	d	0	0	0
213	C1	Control	e	1	0	0	0
213	C1	Control	f	0	0	0
213	C1	Control	g	0	0	0	0
213	C1	Control	h	0	0	0
213	C1	Control	i	0	0	0	0
213	C1	Control	j	0	0	0
213	C1	Control	k	0	0	0	0
213	C1	Control	l	0	0	0
213	C2	Sticky band	a	1	0	0		1	7
213	C2	Sticky band	b	2	0	0		1	7
213	C2	Sticky band	c	0	0	0	0	1	7
213	C2	Sticky band	d	2	0	0		1	7
213	C2	Sticky band	e	4	0	0	0	1	7
213	C2	Sticky band	f	0	0	0		1	7
213	C2	Sticky band	g	2	0	0	0	1	7
213	C2	Sticky band	h	0	0	0		1	7
213	C2	Sticky band	i	0	0	0	0	1	7
213	C2	Sticky band	j	0	0	0		1	7
213	C2	Sticky band	k	4	0	0	1	1	7
213	C2	Sticky band	l	1	0	0		1	7
213	D1	Sticky band	a	1	0	0		1	7
213	D1	Sticky band	b	0	0	0	0	1	7
213	D1	Sticky band	c	0	0	0		1	7
213	D1	Sticky band	d	0	0	0	0	1	7
213	D1	Sticky band	e	1	0	0		1	7
213	D1	Sticky band	f	1	0	0		1	7
213	D1	Sticky band	g	0	0	0		1	7
213	D1	Sticky band	h	0	0	0	0	1	7
213	D1	Sticky band	i	0	0	0		1	7
213	D1	Sticky band	j	0	0	0	0	1	7
213	D1	Sticky band	k	2	0	0		1	7
213	D1	Sticky band	l	0	0	0		1	7
213	D2	Control	a	1	0	0
213	D2	Control	b	0	0	0
213	D2	Control	c	1	0	0	4
213	D2	Control	d	1	0	0
213	D2	Control	e	1	0	0	0
213	D2	Control	f	0	0	0
213	D2	Control	g	1	0	0	1
213	D2	Control	h	0	0	0
213	D2	Control	i	0	0	0	2
213	D2	Control	j	3	0	0
213	D2	Control	k	1	0	0	1
213	D2	Control	l	1	0	0
213	E1	Control	a	0	0	0
213	E1	Control	b	0	0	0	4
213	E1	Control	c	0	0	0
213	E1	Control	d	0	0	0	2
213	E1	Control	e	0	0	0
213	E1	Control	f	0	0	0	4
213	E1	Control	g	0	0	0
213	E1	Control	h	0	0	0	0
213	E1	Control	i	1	0	0
213	E1	Control	j	2	0	0	1
213	E1	Control	k	3	0	0
213	E1	Control	l	0	0	0
213	E2	Sticky band	a	0	0	0		1	7
213	E2	Sticky band	b	1	0	0		1	7
213	E2	Sticky band	c	5	0	0	0	1	7
213	E2	Sticky band	d	0	0	0		1	7
213	E2	Sticky band	e	0	0	0	0	1	7
213	E2	Sticky band	f	0	0	0		1	7
213	E2	Sticky band	g	0	0	0	0	1	7
213	E2	Sticky band	h	3	0	0		1	7
213	E2	Sticky band	i	0	0	0	0	1	7
213	E2	Sticky band	j	0	0	0		1	7
213	E2	Sticky band	k	3	0	0	0	1	7
213	E2	Sticky band	l	6	0	0		1	7
213	F1	Sticky band	a	0	0	0		1	7
213	F1	Sticky band	b	0	0	0	0	1	7
213	F1	Sticky band	c	0	0	0		1	7
213	F1	Sticky band	d	1	0	0	0	1	7
213	F1	Sticky band	e	2	0	0		1	7
213	F1	Sticky band	f	1	0	0	0	1	7
213	F1	Sticky band	g	1	0	0		1	7
213	F1	Sticky band	h	1	0	0	0	1	7
213	F1	Sticky band	i	0	0	0		1	7
213	F1	Sticky band	j	3	0	0	0	1	7
213	F1	Sticky band	k	1	0	0		1	7
213	F1	Sticky band	l	0	0	0		1	7
213	F2	Control	a	1	0	0
213	F2	Control	b	0	0	0
213	F2	Control	c	0	0	0	3
213	F2	Control	d	0	0	0
213	F2	Control	e	0	0	0	0
213	F2	Control	f	1	0	0
213	F2	Control	g	0	0	0	0
213	F2	Control	h	0	0	0
213	F2	Control	i	0	0	0	1
213	F2	Control	j	0	0	0
213	F2	Control	k	0	0	0	2
213	F2	Control	l	2	0	0
220	A1	Control	a	0	0	1
220	A1	Control	b	0	0	0	1
220	A1	Control	c	0	0	0
220	A1	Control	d	1	0	0	1
220	A1	Control	e	1	0	0
220	A1	Control	f	3	0	0	4
220	A1	Control	g	1	0	0
220	A1	Control	h	1	0	0	2
220	A1	Control	i	3	0	3
220	A1	Control	j	1	0	0	0
220	A1	Control	k	3	0	0
220	A1	Control	l	0	0	2
220	A2	Sticky band	a	2	0	0		1	7
220	A2	Sticky band	b	5	0	0		1	7
220	A2	Sticky band	c	0	0	0	0	1	7
220	A2	Sticky band	d	2	0	0		1	7
220	A2	Sticky band	e	1	0	0	0	1	7
220	A2	Sticky band	f	0	0	0		1	7
220	A2	Sticky band	g	2	0	0	0	1	7
220	A2	Sticky band	h	1	0	0		1	7
220	A2	Sticky band	i
220	A2	Sticky band	j	0	0	0		1	7
220	A2	Sticky band	k	1	0	0		1	7
220	A2	Sticky band	l	1	0	0		1	7
220	B1	Sticky band	a	0	0	0		1	7
220	B1	Sticky band	b	0	0	0	0	1	7
220	B1	Sticky band	c	0	0	0		1	7
220	B1	Sticky band	d	0	0	0	0	1	7
220	B1	Sticky band	e	0	0	0		1	7
220	B1	Sticky band	f	1	0	0	0	1	7
220	B1	Sticky band	g	0	0	0		1	7
220	B1	Sticky band	h	0	0	0	0	1	7
220	B1	Sticky band	i	2	0	0		1	7
220	B1	Sticky band	j	0	0	0	0	1	7
220	B1	Sticky band	k	0	0	0		1	7
220	B1	Sticky band	l	1	0	0		1	7
220	B2	Control	a	0	0	1
220	B2	Control	b	0	0	0
220	B2	Control	c	0	0	0	0
220	B2	Control	d	0	0	0
220	B2	Control	e	1	0	0	0
220	B2	Control	f	1	0	0
220	B2	Control	g	0	0	0	0
220	B2	Control	h	0	0	0
220	B2	Control	i	0	0	0	1
220	B2	Control	j	2	0	0
220	B2	Control	k	1	0	0	2
220	B2	Control	l	0	0	0
220	C1	Control	a	0	0	0
220	C1	Control	b	0	0	0	0
220	C1	Control	c	1	0	0
220	C1	Control	d	0	0	0	1
220	C1	Control	e	0	0	0
220	C1	Control	f	0	0	0	0
220	C1	Control	g	0	0	0
220	C1	Control	h	0	0	0	0
220	C1	Control	i	0	0	0
220	C1	Control	j	0	0	0	3
220	C1	Control	k	2	0	0
220	C1	Control	l	1	0	1
220	C2	Sticky band	a	0	0	0		1	7
220	C2	Sticky band	b	1	0	0		1	7
220	C2	Sticky band	c	0	0	0	0	1	7
220	C2	Sticky band	d	3	0	0		1	7
220	C2	Sticky band	e	3	0	0	0	1	7
220	C2	Sticky band	f	0	0	0		1	7
220	C2	Sticky band	g	0	0	0	0	1	7
220	C2	Sticky band	h	0	0	0		2	7
220	C2	Sticky band	i	0	0	0	0	2	7
220	C2	Sticky band	j	0	0	0		2	7
220	C2	Sticky band	k	3	0	0	0	2	7
220	C2	Sticky band	l	1	0	0		2	7
220	D1	Sticky band	a	0	0	0		2	7
220	D1	Sticky band	b	0	0	0	0	2	7
220	D1	Sticky band	c	1	0	0		2	7
220	D1	Sticky band	d	0	0	0	0	2	7
220	D1	Sticky band	e	4	0	0		2	7
220	D1	Sticky band	f	0	0	0	0	2	7
220	D1	Sticky band	g	1	0	0		2	7
220	D1	Sticky band	h	1	0	0	0	2	7
220	D1	Sticky band	i	0	0	0		2	7
220	D1	Sticky band	j	0	0	0		2	7
220	D1	Sticky band	k	0	0	0		2	7
220	D1	Sticky band	l	0	0	1		2	7
220	D2	Control	a	0	0	0
220	D2	Control	b	0	0	0
220	D2	Control	c	0	0	0	1
220	D2	Control	d	1	0	0
220	D2	Control	e	0	0	0
220	D2	Control	f	0	0	0
220	D2	Control	g	1	0	0	2
220	D2	Control	h	1	0	0
220	D2	Control	i	0	0	0	1
220	D2	Control	j	1	0	0
220	D2	Control	k	1	0	0	1
220	D2	Control	l	0	0	0
220	E1	Control	a	0	0	0
220	E1	Control	b	1	0	0	3
220	E1	Control	c	2	0	0
220	E1	Control	d	0	0	0	1
220	E1	Control	e	1	0	0
220	E1	Control	f	0	0	0	0
220	E1	Control	g	1	0	0
220	E1	Control	h	1	0	0	0
220	E1	Control	i	0	0	0
220	E1	Control	j	0	0	0
220	E1	Control	k	0	0	0
220	E1	Control	l	0	0	1
220	E2	Sticky band	a	0	0	0		2	7
220	E2	Sticky band	b	1	0	0		2	7
220	E2	Sticky band	c	1	0	0	0	2	7
220	E2	Sticky band	d	1	0	0		2	7
220	E2	Sticky band	e	0	0	0	0	2	7
220	E2	Sticky band	f	0	0	0		2	7
220	E2	Sticky band	g	1	0	0	0	2	7
220	E2	Sticky band	h	1	0	0		2	7
220	E2	Sticky band	i	0	0	0	0	2	7
220	E2	Sticky band	j	0	0	0		2	7
220	E2	Sticky band	k	7	0	0	0	2	7
220	E2	Sticky band	l	2	0	0		2	7
220	F1	Sticky band	a	0	0	1		2	7
220	F1	Sticky band	b	0	0	0		2	7
220	F1	Sticky band	c	1	0	0		2	7
220	F1	Sticky band	d	0	0	0		2	7
220	F1	Sticky band	e	1	0	0		2	7
220	F1	Sticky band	f	0	0	0	0	2	7
220	F1	Sticky band	g	0	0	0		2	7
220	F1	Sticky band	h	2	0	0	0	2	7
220	F1	Sticky band	i	0	0	0		2	7
220	F1	Sticky band	j	1	0	0		2	7
220	F1	Sticky band	k	3	0	0		2	7
220	F1	Sticky band	l	0	0	3		2	7
220	F2	Control	a	0	0	1
220	F2	Control	b	0	0	0
220	F2	Control	c	0	0	0	2
220	F2	Control	d	0	0	0
220	F2	Control	e	0	0	0	0
220	F2	Control	f	4	0	0
220	F2	Control	g	2	0	0	1
220	F2	Control	h	0	0	0
220	F2	Control	i	0	0	0	0
220	F2	Control	j	0	0	0
220	F2	Control	k	0	0	0	1
220	F2	Control	l	4	0	2
227	A1	Control	a	1	0	1
227	A1	Control	b	2	0	0	0
227	A1	Control	c	0	0	0
227	A1	Control	d	4	0	1	1
227	A1	Control	e	0	0	0
227	A1	Control	f	1	0	0	1
227	A1	Control	g	3	0	0
227	A1	Control	h	1	0	0	1
227	A1	Control	i	2	0	6
227	A1	Control	j	1	0	0	3
227	A1	Control	k	7	0	0
227	A1	Control	l	0	0	5
227	A2	Sticky band	a	0	0	0		2	7
227	A2	Sticky band	b	1	0	0		2	7
227	A2	Sticky band	c	2	0	0	0	2	7
227	A2	Sticky band	d	3	0	0		2	7
227	A2	Sticky band	e	1	0	0	0	2	7
227	A2	Sticky band	f	2	0	0		2	7
227	A2	Sticky band	g	1	0	0	0	2	7
227	A2	Sticky band	h	8	0	0
227	A2	Sticky band	i
227	A2	Sticky band	j	1	0	0		2	7
227	A2	Sticky band	k	1	0	0	0	2	7
227	A2	Sticky band	l	0	0	0		2	7
227	B1	Sticky band	a	1	0	0		2	7
227	B1	Sticky band	b	0	0	0		2	7
227	B1	Sticky band	c	0	0	0	0	2	7
227	B1	Sticky band	d	2	0	0		2	7
227	B1	Sticky band	e	0	0	0	0	2	7
227	B1	Sticky band	f	0	0	0		2	7
227	B1	Sticky band	g	0	0	0	0	2	7
227	B1	Sticky band	h	0	0	0		2	7
227	B1	Sticky band	i	0	0	0	0	2	7
227	B1	Sticky band	j	5	0	0		2	7
227	B1	Sticky band	k	4	0	0	0
227	B1	Sticky band	l	0	0	0		2	7
227	B2	Control	a	2	0	0
227	B2	Control	b	1	0	0
227	B2	Control	c	1	0	0
227	B2	Control	d	0	0	0
227	B2	Control	e	5	0	0	0
227	B2	Control	f	4	0	0
227	B2	Control	g	0	0	0	0
227	B2	Control	h	0	0	0
227	B2	Control	i	0	0	0	0
227	B2	Control	j	1	0	0
227	B2	Control	k	2	0	0	0
227	B2	Control	l	1	0	0
227	C1	Control	a	0	0	0
227	C1	Control	b	0	0	0	2
227	C1	Control	c	0	0	0
227	C1	Control	d	0	0	0	1
227	C1	Control	e	0	0	0
227	C1	Control	f	0	0	0	1
227	C1	Control	g	0	0	0
227	C1	Control	h	0	0	0	0
227	C1	Control	i	0	0	0
227	C1	Control	j	0	0	0	0
227	C1	Control	k	2	0	2
227	C1	Control	l	4	0	0
227	C2	Sticky band	a	0	0	0		2	7
227	C2	Sticky band	b	3	0	0		2	7
227	C2	Sticky band	c	0	0	0	0	2	7
227	C2	Sticky band	d	2	0	0		2	7
227	C2	Sticky band	e	8	0	0	0	2	7
227	C2	Sticky band	f	0	0	0		2	7
227	C2	Sticky band	g	0	0	0	0	2	7
227	C2	Sticky band	h	0	0	0		2	7
227	C2	Sticky band	i	0	0	0	0	2	7
227	C2	Sticky band	j	0	0	0		2	7
227	C2	Sticky band	k	5	0	0	0	2	7
227	C2	Sticky band	l	0	0	0		2	7
227	D1	Sticky band	a	2	0	0		2	7
227	D1	Sticky band	b	0	0	0	0	2	7
227	D1	Sticky band	c	0	0	0		2	7
227	D1	Sticky band	d	1	0	0	0	2	7
227	D1	Sticky band	e	0	0	0		2	7
227	D1	Sticky band	f	0	0	0	0	2	7
227	D1	Sticky band	g	1	0	0		2	7
227	D1	Sticky band	h	1	0	0	0	2	7
227	D1	Sticky band	i	0	0	0		2	7
227	D1	Sticky band	j	0	0	0	0	2	7
227	D1	Sticky band	k	1	0	0		2	7
227	D1	Sticky band	l	0	0	0		3	7
227	D2	Control	a	0	0	0
227	D2	Control	b	0	0	0
227	D2	Control	c	0	0	0	1
227	D2	Control	d	0	0	0
227	D2	Control	e	1	0	0	1
227	D2	Control	f	0	0	0
227	D2	Control	g	1	0	0	0
227	D2	Control	h	0	0	0
227	D2	Control	i	1	0	0	0
227	D2	Control	j	1	0	0
227	D2	Control	k	2	0	0
227	D2	Control	l	3	0	0
227	E1	Control	a	2	0	0
227	E1	Control	b	7	0	3	1
227	E1	Control	c	4	0	0
227	E1	Control	d	0	0	0	3
227	E1	Control	e	2	0	0
227	E1	Control	f	1	0	0	0
227	E1	Control	g	1	0	0
227	E1	Control	h	1	0	0	1
227	E1	Control	i	5	0	0
227	E1	Control	j	1	0	0	1
227	E1	Control	k	0	0	0
227	E1	Control	l	5	0	0
227	E2	Sticky band	a	0	0	0		3	7
227	E2	Sticky band	b	5	0	0		3	7
227	E2	Sticky band	c	3	0	0	0	3	7
227	E2	Sticky band	d	1	0	0		3	7
227	E2	Sticky band	e	0	0	8	0	3	7
227	E2	Sticky band	f	0	0	0		3	7
227	E2	Sticky band	g	1	0	0		3	7
227	E2	Sticky band	h	1	0	0		3	7
227	E2	Sticky band	i	0	0	0	1	3	7
227	E2	Sticky band	j	0	0	0		3	7
227	E2	Sticky band	k	1	0	0	1
227	E2	Sticky band	l	4	0	0
227	F1	Sticky band	a	0	0	0		3	7
227	F1	Sticky band	b	0	0	0	0	3	7
227	F1	Sticky band	c	0	0	0		3	7
227	F1	Sticky band	d	0	0	0		3	7
227	F1	Sticky band	e	0	0	0		3	7
227	F1	Sticky band	f	0	0	0	0	3	7
227	F1	Sticky band	g	2	0	0		3	7
227	F1	Sticky band	h	1	0	0	0	3	7
227	F1	Sticky band	i	0	0	0		3	7
227	F1	Sticky band	j	0	0	0	0	3	7
227	F1	Sticky band	k	1	0	0		3	7
227	F1	Sticky band	l	0	0	0		3	7
227	F2	Control	a	0	0	0
227	F2	Control	b	0	0	0
227	F2	Control	c	3	0	0
227	F2	Control	d	3	0	0
227	F2	Control	e	0	0	0
227	F2	Control	f	2	0	0
227	F2	Control	g	0	0	0
227	F2	Control	h	0	0	0	0
227	F2	Control	i	0	0	0
227	F2	Control	j	0	0	0	0
227	F2	Control	k	0	0	0
227	F2	Control	l	0	0	5
234	A1	Control	a	1	0	0
234	A1	Control	b	2	0	11	0
234	A1	Control	c	3	0	0
234	A1	Control	d	2	0	0	1
234	A1	Control	e	1	0	0
234	A1	Control	f	2	0	0	3
234	A1	Control	g	4	0	3
234	A1	Control	h	1	0	0	0
234	A1	Control	i	0	0	7
234	A1	Control	j	3	0	0	2
234	A1	Control	k	2	0	2
234	A1	Control	l	1	0	8
234	A2	Sticky band	a	1	0	0		3	7
234	A2	Sticky band	b	4	0	0		3	7
234	A2	Sticky band	c	0	0	0	0	3	7
234	A2	Sticky band	d	4	0	0		3	7
234	A2	Sticky band	e	4	0	0	0	3	7
234	A2	Sticky band	f	0	0	0		3	7
234	A2	Sticky band	g	6	0	0	0	3	7
234	A2	Sticky band	h	2	0	0	0	3	7
234	A2	Sticky band	i
234	A2	Sticky band	j	1	0	0		3	7
234	A2	Sticky band	k	1	0	0		3	7
234	A2	Sticky band	l	0	0	0		3	7
234	B1	Sticky band	a	0	0	0		3	7
234	B1	Sticky band	b	0	0	0	0	3	7
234	B1	Sticky band	c	1	0	0		3	7
234	B1	Sticky band	d	1	0	0	0	3	7
234	B1	Sticky band	e	1	0	0		3	7
234	B1	Sticky band	f	1	0	0	0	3	7
234	B1	Sticky band	g	0	0	0		3	7
234	B1	Sticky band	h	1	0	0	0	3	7
234	B1	Sticky band	i	0	0	0		3	7
234	B1	Sticky band	j	3	0	0	0	3	7
234	B1	Sticky band	k	0	0	0		3	7
234	B1	Sticky band	l	2	0	0		3	7
234	B2	Control	a	2	0	0
234	B2	Control	b	3	0	0
234	B2	Control	c	0	0	0	0
234	B2	Control	d	3	0	0
234	B2	Control	e	1	0	0	0
234	B2	Control	f	2	0	0
234	B2	Control	g	0	0	0	0
234	B2	Control	h	1	0	0
234	B2	Control	i	0	0	0	0
234	B2	Control	j	4	0	0
234	C1	Control	c	1	0	0
234	C1	Control	d	0	0	0	1
234	C1	Control	e	0	0	0
234	C1	Control	f	0	0	0	0
234	C1	Control	g	0	0	0
234	C1	Control	h	1	0	0
234	C1	Control	i	0	0	0
234	C1	Control	j	0	0	0
234	C1	Control	k	2	0	0	0
234	C1	Control	k	2	0	0
234	C1	Control	l	2	0	0
234	C1	Control	l	4	0	0
234	C2	Sticky band	a	0	0	0		3	7
234	C2	Sticky band	b	1	0	0		3	7
234	C2	Sticky band	c	0	0	0		3	7
234	C2	Sticky band	d	2	0	0		3	7
234	C2	Sticky band	e	3	0	0		3	7
234	C2	Sticky band	f	0	0	0		3	7
234	C2	Sticky band	g	0	0	0	0	3	7
234	C2	Sticky band	h	0	0	0		3	7
234	C2	Sticky band	i	0	0	0	1	4	7
234	C2	Sticky band	j	0	0	0		4	7
234	C2	Sticky band	k	1	0	0	0	4	7
234	C2	Sticky band	l	2	0	0		4	7
234	D1	Sticky band	a	4	0	0		4	7
234	D1	Sticky band	b	0	0	0	0	4	7
234	D1	Sticky band	c	0	0	0		4	7
234	D1	Sticky band	d	1	0	0		4	7
234	D1	Sticky band	e	1	0	0		4	7
234	D1	Sticky band	f	0	0	0	0	4	7
234	D1	Sticky band	g	1	0	0		4	7
234	D1	Sticky band	h	0	0	1	0	4	7
234	D1	Sticky band	i	0	0	0		4	7
234	D1	Sticky band	j	0	0	0	0	4	7
234	D1	Sticky band	k	5	0	0		4	7
234	D1	Sticky band	l	0	0	0		4	7
234	D2	Control	a	0	0	0
234	D2	Control	b	0	0	0
234	D2	Control	c	2	0	0	0
234	D2	Control	d	1	0	0
234	D2	Control	e	0	0	0	1
234	D2	Control	f	0	0	0
234	D2	Control	g	3	0	0	1
234	D2	Control	h	0	0	0
234	D2	Control	i	2	0	0	0
234	D2	Control	j	1	0	0
234	D2	Control	k	3	0	0	1
234	D2	Control	l	6	0	0
234	E1	Control	a	0	0	7
234	E1	Control	b	2	0	0	3
234	E1	Control	c	2	0	0
234	E1	Control	d	0	0	0	0
234	E1	Control	e	0	0	0
234	E1	Control	f	1	0	0	0
234	E1	Control	g	2	0	0
234	E1	Control	h	1	0	0	0
234	E1	Control	i	4	0	0
234	E1	Control	j	2	0	0	0
234	E1	Control	k	4	0	0
234	E1	Control	l	5	0	0
234	E2	Sticky band	a	0	0	0		4	7
234	E2	Sticky band	b	7	0	0		4	7
234	E2	Sticky band	c	5	0	0	0	4	7
234	E2	Sticky band	d	0	0	0		4	7
234	E2	Sticky band	e	0	0	0	0	4	7
234	E2	Sticky band	f	1	0	0		4	7
234	E2	Sticky band	g	0	0	0	0	4	7
234	E2	Sticky band	h	1	0	0		4	7
234	E2	Sticky band	i	0	0	0	0	4	7
234	E2	Sticky band	j	1	0	0		4	7
234	E2	Sticky band	k	1	0	0	0	4	7
234	E2	Sticky band	l	2	0	0		4	7
234	F1	Sticky band	a	0	0	0		4	7
234	F1	Sticky band	b	0	0	0	0	4	7
234	F1	Sticky band	c	0	0	0		4	7
234	F1	Sticky band	d	0	0	0	0	4	7
234	F1	Sticky band	e	0	0	0		4	7
234	F1	Sticky band	f	0	0	0	0	4	7
234	F1	Sticky band	g	2	0	0		4	7
234	F1	Sticky band	h	0	0	0		4	7
234	F1	Sticky band	i	0	0	0		4	7
234	F1	Sticky band	j	2	0	0	0	4	7
234	F1	Sticky band	k	1	0	0		4	7
234	F1	Sticky band	l	1	0	0		4	7
234	F2	Control	a	5	0	0
234	F2	Control	b	0	0	0	0
234	F2	Control	c	2	0	0
234	F2	Control	d	1	0	0	0
234	F2	Control	e	0	0	0
234	F2	Control	f	7	0	0	0
234	F2	Control	g	1	0	0
234	F2	Control	h	0	0	0	1
234	F2	Control	i	2	0	0
234	F2	Control	j	0	0	0	2
234	F2	Control	k	2	0	0
234	F2	Control	l	3	0	7
241	A1	Control	a	3	0	0
241	A1	Control	b	4	0	5	0
241	A1	Control	c	1	0	0
241	A1	Control	d	1	0	0	0
241	A1	Control	e	3	0	0
241	A1	Control	f	2	0	0	1
241	A1	Control	g	1	0	0
241	A1	Control	h	1	0	0	0
241	A1	Control	i	1	0	4
241	A1	Control	j	5	0	0	2
241	A1	Control	k	4	0	0
241	A1	Control	l	3	0	7
241	A2	Sticky band	a	0	0	0		4	7
241	A2	Sticky band	b	3	0	0		4	7
241	A2	Sticky band	c	2	0	0	0	4	7
241	A2	Sticky band	d	1	0	0		4	7
241	A2	Sticky band	e	2	0	0		4	7
241	A2	Sticky band	f	0	0	0		4	7
241	A2	Sticky band	g	0	0	0	0	4	7
241	A2	Sticky band	h	1	0	0	0	4	7
241	A2	Sticky band	i
241	A2	Sticky band	j	0	0	0		4	7
241	A2	Sticky band	k	2	0	0		4	7
241	A2	Sticky band	l	0	0	0		4	7
241	B1	Sticky band	a	0	0	0		4	7
241	B1	Sticky band	b	0	0	0	0	4	7
241	B1	Sticky band	c	2	0	0		4	7
241	B1	Sticky band	d	1	0	0	0	4	7
241	B1	Sticky band	e	0	0	0		4	7
241	B1	Sticky band	f	0	0	0	0	4	7
241	B1	Sticky band	g	0	0	0		4	7
241	B1	Sticky band	h	1	0	0	0	4	7
241	B1	Sticky band	i	0	0	0
241	B1	Sticky band	j	4	0	0	0	4	7
241	B1	Sticky band	k	0	0	0		4	7
241	B1	Sticky band	l	0	0	0		4	7
241	B2	Control	a	3	0	0
241	B2	Control	b	1	0	0
241	B2	Control	c	0	0	0
241	B2	Control	d	2	0	0
241	B2	Control	e	3	0	0	0
241	B2	Control	f	1	0	0
241	B2	Control	g	0	0	0	0
241	B2	Control	h	2	0	0
241	B2	Control	i	1	0	0	0
241	B2	Control	j	4	0	0
241	B2	Control	k	1	0	0	0
241	B2	Control	l	2	0	0
241	C1	Control	a	1	0	0
241	C1	Control	b	0	0	0	0
241	C1	Control	c	0	0	0
241	C1	Control	d	0	0	0
241	C1	Control	e	0	0	0
241	C1	Control	f	0	0	0	0
241	C1	Control	g	0	0	0
241	C1	Control	h	0	0	0	0
241	C1	Control	i	0	0	0
241	C1	Control	j	0	0	0
241	C1	Control	k	6	0	0
241	C1	Control	l	7	0	0
241	C2	Sticky band	a	0	0	0		4	7
241	C2	Sticky band	b	2	0	0		4	7
241	C2	Sticky band	c	1	0	0	0	4	7
241	C2	Sticky band	d	2	0	0		4	7
241	C2	Sticky band	e	1	0	0		4	7
241	C2	Sticky band	f	0	0	0		4	7
241	C2	Sticky band	g	2	0	0	0	5	7
241	C2	Sticky band	h	1	0	0		5	7
241	C2	Sticky band	i	4	0	0	0	5	7
241	C2	Sticky band	j	1	0	0		5	7
241	C2	Sticky band	k	2	0	0	0	5	7
241	C2	Sticky band	l	3	0	0		5	7
241	D1	Sticky band	a	1	0	0		5	7
241	D1	Sticky band	b	0	0	0		5	7
241	D1	Sticky band	c	3	0	0	0	5	7
241	D1	Sticky band	d	2	0	0		5	7
241	D1	Sticky band	e	1	0	0	0	5	7
241	D1	Sticky band	f	0	0	0		5	7
241	D1	Sticky band	g	2	0	0		5	7
241	D1	Sticky band	h	0	0	0		5	7
241	D1	Sticky band	i	1	0	0	0	5	7
241	D1	Sticky band	j	3	0	0		5	7
241	D1	Sticky band	k	2	0	0	1	5	7
241	D1	Sticky band	l	3	0	0		5	7
241	D2	Control	a	3	0	0
241	D2	Control	b	1	0	0	0
241	D2	Control	c	0	0	0
241	D2	Control	d	0	0	0
241	D2	Control	e	0	0	0
241	D2	Control	f	0	0	0	0
241	D2	Control	g	0	0	0
241	D2	Control	h	0	0	0	0
241	D2	Control	i	1	0	0
241	D2	Control	j	0	0	0	0
241	D2	Control	k	5	0	0
241	D2	Control	l	0	0	0
241	E1	Control	a	0	0	0
241	E1	Control	b	0	0	0
241	E1	Control	c	0	0	0
241	E1	Control	d	0	0	0	3
241	E1	Control	e	0	0	0
241	E1	Control	f	0	0	0	0
241	E1	Control	g	0	0	0
241	E1	Control	h	4	0	0	1
241	E1	Control	i	5	0	0
241	E1	Control	j	2	0	0	0
241	E1	Control	k	2	0	0
241	E1	Control	l	5	0	0
241	E2	Sticky band	a	0	0	0		5	7
241	E2	Sticky band	b	3	0	0		5	7
241	E2	Sticky band	c	3	0	0	0	5	7
241	E2	Sticky band	d	1	0	0		5	7
241	E2	Sticky band	e	0	0	0	1	5	7
241	E2	Sticky band	f	0	0	0		5	7
241	E2	Sticky band	g	0	0	0	0	5	7
241	E2	Sticky band	h	0	0	0		5	7
241	E2	Sticky band	i	1	0	0	0	5	7
241	E2	Sticky band	j	1	0	0		5	7
241	E2	Sticky band	k	0	0	0	0	5	7
241	E2	Sticky band	l	1	0	0		5	7
241	F1	Sticky band	a	1	0	0		5	7
241	F1	Sticky band	b	0	0	0	0	5	7
241	F1	Sticky band	c	0	0	0		5	7
241	F1	Sticky band	d	0	0	0	0	5	7
241	F1	Sticky band	e	0	0	0		5	7
241	F1	Sticky band	f	0	0	0	0	5	7
241	F1	Sticky band	g	0	0	0		5	7
241	F1	Sticky band	h	0	0	0	0	5	7
241	F1	Sticky band	i	0	0	0		5	7
241	F1	Sticky band	j	2	0	0	0	5	7
241	F1	Sticky band	k	3	0	0		5	7
241	F1	Sticky band	l	0	0	0		5	7
241	F2	Control	a	5	0	0
241	F2	Control	b	1	0	0	0
241	F2	Control	c	2	0	0
241	F2	Control	d	0	0	0	0
241	F2	Control	e	0	0	0
241	F2	Control	f	1	0	0	0
241	F2	Control	g	0	0	0
241	F2	Control	h	0	0	0	1
241	F2	Control	i	1	0	0
241	F2	Control	j	0	0	0
241	F2	Control	k	3	0	0
241	F2	Control	l	4	0	0
248	A1	Control	a	4	0	0
248	A1	Control	b	3	0	5	0
248	A1	Control	c	0	0	1
248	A1	Control	d	1	0	0	0
248	A1	Control	e	1	0	0
248	A1	Control	f	2	0	0	0
248	A1	Control	g	2	0	0
248	A1	Control	h	4	0	0	4
248	A1	Control	i	0	0	0
248	A1	Control	j	4	0	3	1
248	A1	Control	k	5	0	0
248	A1	Control	l	3	0	17
248	A2	Sticky band	a	0	0	0		5	7
248	A2	Sticky band	b	1	0	0		5	7
248	A2	Sticky band	c	3	0	0	0	5	7
248	A2	Sticky band	d	0	0	0		5	7
248	A2	Sticky band	e	0	0	0	0	5	7
248	A2	Sticky band	f	0	0	0		5	7
248	A2	Sticky band	g	7	0	0	0	5	7
248	A2	Sticky band	h	0	0	0	0	5	7
248	A2	Sticky band	i
248	A2	Sticky band	j	0	0	0		5	7
248	A2	Sticky band	k	1	0	0	0	5	7
248	A2	Sticky band	l	0	0	0		5	7
248	B1	Sticky band	a	0	0	0		5	7
248	B1	Sticky band	b	0	0	0		5	7
248	B1	Sticky band	c	1	0	0		5	7
248	B1	Sticky band	d	0	0	0	0	5	7
248	B1	Sticky band	e	0	0	0		5	7
248	B1	Sticky band	f	0	0	0	0	5	7
248	B1	Sticky band	g	0	0	0		5	7
248	B1	Sticky band	h	0	0	0	0	5	7
248	B1	Sticky band	i	0	0	0		5	7
248	B1	Sticky band	j	2	0	0		6	7
248	B1	Sticky band	k	0	0	0		6	7
248	B1	Sticky band	l	1	0	0		6	7
248	B2	Control	a	0	0	2
248	B2	Control	b	1	0	3
248	B2	Control	c	0	0	0
248	B2	Control	d	0	0	0
248	B2	Control	e	0	0	0	1
248	B2	Control	f	0	0	0
248	B2	Control	g	0	0	0
248	B2	Control	h	0	0	0
248	B2	Control	i	1	0	0	0
248	B2	Control	j	1	0	0
248	B2	Control	k	5	0	0
248	B2	Control	l	3	0	0
248	C1	Control	a	1	0	0
248	C1	Control	b	0	0	0	0
248	C1	Control	c	0	0	0
248	C1	Control	d	0	0	0
248	C1	Control	e	0	0	0
248	C1	Control	f	0	0	0	0
248	C1	Control	g	0	0	0
248	C1	Control	h	0	0	0	0
248	C1	Control	i	0	0	0
248	C1	Control	j	0	0	0
248	C1	Control	k	3	0	0
248	C1	Control	l	4	0	0
248	C2	Sticky band	a	2	0	0		6	7
248	C2	Sticky band	b	2	0	0		6	7
248	C2	Sticky band	c	1	0	0	0	6	7
248	C2	Sticky band	d	4	0	0		6	7
248	C2	Sticky band	e	4	0	0	0	6	7
248	C2	Sticky band	f	1	0	0		6	7
248	C2	Sticky band	g	0	0	0	0	6	7
248	C2	Sticky band	h	1	0	0		6	7
248	C2	Sticky band	i	2	0	0	0	6	7
248	C2	Sticky band	j	0	0	0		6	7
248	C2	Sticky band	k	2	0	0	0	6	7
248	C2	Sticky band	l	4	0	0		6	7
248	D1	Sticky band	a	0	0	0		6	7
248	D1	Sticky band	b	1	0	0	0	6	7
248	D1	Sticky band	c	0	0	0		6	7
248	D1	Sticky band	d	0	0	0		6	7
248	D1	Sticky band	e	0	0	0		6	7
248	D1	Sticky band	f	0	0	0	0	6	7
248	D1	Sticky band	g	0	0	0		6	7
248	D1	Sticky band	h	2	0	0	0	6	7
248	D1	Sticky band	i	0	0	0		6	7
248	D1	Sticky band	j	0	0	0	0	6	7
248	D1	Sticky band	k	5	0	0		6	7
248	D1	Sticky band	l	1	0	0		6	7
248	D2	Control	a	0	0	0
248	D2	Control	b	1	0	0
248	D2	Control	c	4	0	0
248	D2	Control	d	0	0	0
248	D2	Control	e	1	0	0	0
248	D2	Control	f	1	0	0
248	D2	Control	g	2	0	0
248	D2	Control	h	0	0	0
248	D2	Control	i	0	0	0	0
248	D2	Control	j	2	0	0
248	D2	Control	k	0	0	0	0
248	D2	Control	l	5	0	0
248	E1	Control	a	0	0	0
248	E1	Control	b	0	0	0	0
248	E1	Control	c	0	0	0
248	E1	Control	d	0	0	0	0
248	E1	Control	e	0	0	0
248	E1	Control	f	0	0	0
248	E1	Control	g	0	0	0
248	E1	Control	h	1	0	0	2
248	E1	Control	i	0	0	0
248	E1	Control	j	1	0	0	0
248	E1	Control	k	0	0	0
248	E1	Control	l	0	0	0
248	E2	Sticky band	a	0	0	0		6	7
248	E2	Sticky band	b	0	0	0		6	7
248	E2	Sticky band	c	0	0	0	0	6	7
248	E2	Sticky band	d	0	0	0		6	7
248	E2	Sticky band	e	0	0	0	0	6	7
248	E2	Sticky band	f	2	0	0		6	7
248	E2	Sticky band	g	0	0	0	0	6	7
248	E2	Sticky band	h	0	0	0		6	7
248	E2	Sticky band	i	1	0	0	0	6	7
248	E2	Sticky band	j	1	0	0		6	7
248	E2	Sticky band	k	1	0	0	0	6	7
248	E2	Sticky band	l	0	0	0		6	7
248	F1	Sticky band	a	1	0	0		6	7
248	F1	Sticky band	b	2	0	0	0	6	7
248	F1	Sticky band	c	3	0	0		6	7
248	F1	Sticky band	d	0	0	0	0	6	7
248	F1	Sticky band	e	0	0	0		6	7
248	F1	Sticky band	f	0	0	0	0	6	7
248	F1	Sticky band	g	0	0	0		7	7
248	F1	Sticky band	h	0	0	0	0	7	7
248	F1	Sticky band	i	0	0	0		7	7
248	F1	Sticky band	j	0	0	0	0	7	7
248	F1	Sticky band	k	1	0	0		7	7
248	F1	Sticky band	l	0	0	0		7	7
248	F2	Control	a	0	0	0
248	F2	Control	b	0	0	0	0
248	F2	Control	c	1	0	0
248	F2	Control	d	1	0	0	0
248	F2	Control	e	1	0	0
248	F2	Control	f	0	0	0	0
248	F2	Control	g	0	0	0
248	F2	Control	h	0	0	0	0
248	F2	Control	i	0	0	0
248	F2	Control	j	0	0	0
248	F2	Control	k	0	0	0
248	F2	Control	l	1	0	0
255	A1	Control	a	9	0	0
255	A1	Control	b	4	0	5
255	A1	Control	c	0	0	0
255	A1	Control	d	2	0	0
255	A1	Control	e	3	0	0
255	A1	Control	f	1	0	0
255	A1	Control	g	1	0	0
255	A1	Control	h	2	0	0
255	A1	Control	i	6	0	6
255	A1	Control	j	0	0	1
255	A1	Control	k	0	0	3
255	A1	Control	l	0	0	12
255	A2	Sticky band	a	0	0	0		7	7
255	A2	Sticky band	b	0	0	0		7	7
255	A2	Sticky band	c	2	0	0		7	7
255	A2	Sticky band	d	0	0	0		7	7
255	A2	Sticky band	e	0	0	0		7	7
255	A2	Sticky band	f	0	0	0		7	7
255	A2	Sticky band	g	0	0	0		7	7
255	A2	Sticky band	h	1	0	0		7	7
255	A2	Sticky band	i
255	A2	Sticky band	j	4	0	0		7	7
255	A2	Sticky band	k	2	0	0		7	7
255	A2	Sticky band	l	3	0	0		7	7
255	B1	Sticky band	a	0	0	0		7	7
255	B1	Sticky band	b	0	0	0		7	7
255	B1	Sticky band	c	2	0	0		7	7
255	B1	Sticky band	d	0	0	0		7	7
255	B1	Sticky band	e	0	0	0		7	7
255	B1	Sticky band	f	0	0	0		7	7
255	B1	Sticky band	g	0	0	0		7	7
255	B1	Sticky band	h	1	0	0		7	7
255	B1	Sticky band	i	0	0	0		7	7
255	B1	Sticky band	j	4	0	0		7	7
255	B1	Sticky band	k	2	0	0		7	7
255	B1	Sticky band	l	3	0	0		7	7
255	B2	Control	a	0	0	0
255	B2	Control	b	2	0	5
255	B2	Control	c	0	0	0
255	B2	Control	d	0	0	0
255	B2	Control	e	1	0	0
255	B2	Control	f	1	0	0
255	B2	Control	g	2	0	0
255	B2	Control	h	2	0	0
255	B2	Control	i	1	0	0
255	B2	Control	j	1	0	0
255	B2	Control	k	6	0	0
255	B2	Control	l	4	0	0
255	C1	Control	a	1	0	0
255	C1	Control	b	0	0	0
255	C1	Control	c	0	0	0
255	C1	Control	d	3	0	0
255	C1	Control	e	1	0	0
255	C1	Control	f	0	0	0
255	C1	Control	g	0	0	0
255	C1	Control	h	0	0	0
255	C1	Control	i	1	0	0
255	C1	Control	j	0	0	0
255	C1	Control	k	0	0	0
255	C1	Control	l	3	0	0
255	C2	Sticky band	a	2	0	0		7	7
255	C2	Sticky band	b	4	0	0		7	7
255	C2	Sticky band	c	0	0	0		7	7
255	C2	Sticky band	d	0	0	0		7	7
255	C2	Sticky band	e	4	0	0		7	7
255	C2	Sticky band	f	0	0	0		7	7
255	C2	Sticky band	g	0	0	0		7	7
255	C2	Sticky band	h	4	0	0		7	7
255	C2	Sticky band	i	6	0	0		7	7
255	C2	Sticky band	j	4	0	0		7	7
255	C2	Sticky band	k	1	0	0
255	C2	Sticky band	l	4	0	0
255	D1	Sticky band	a	1	0	0		7	7
255	D1	Sticky band	b	0	0	0		7	7
255	D1	Sticky band	c	0	0	0		7	7
255	D1	Sticky band	d	0	0	0		7	7
255	D1	Sticky band	e	0	0	0		8	7
255	D1	Sticky band	f	0	0	0		8	7
255	D1	Sticky band	g	0	0	0		8	7
255	D1	Sticky band	h	0	0	0		8	7
255	D1	Sticky band	i	0	0	0		8	7
255	D1	Sticky band	j	0	0	0		8	7
255	D1	Sticky band	k	6	0	0		8	7
255	D1	Sticky band	l	0	0	0		8	7
255	D2	Control	a	1	0	0
255	D2	Control	b	0	0	0
255	D2	Control	c	2	0	0
255	D2	Control	d	0	0	0
255	D2	Control	e	0	0	0
255	D2	Control	f	0	0	0
255	D2	Control	g	1	0	0
255	D2	Control	h	1	0	0
255	D2	Control	i	0	0	0
255	D2	Control	j	3	0	0
255	D2	Control	k	2	0	0
255	D2	Control	l	4	0	4
255	E1	Control	a	0	0	0
255	E1	Control	b	2	0	0
255	E1	Control	c	0	0	0
255	E1	Control	d	0	0	0
255	E1	Control	e	0	0	0
255	E1	Control	f	0	0	0
255	E1	Control	g	0	0	0
255	E1	Control	h	0	0	0
255	E1	Control	i	0	0	0
255	E1	Control	j	0	0	0
255	E1	Control	k	0	0	0
255	E1	Control	l	0	0	0
255	E2	Sticky band	a	0	0	0		8	7
255	E2	Sticky band	b	0	0	0		8	7
255	E2	Sticky band	c	3	0	0		8	7
255	E2	Sticky band	d	0	0	0		8	7
255	E2	Sticky band	e	0	0	0		8	7
255	E2	Sticky band	f	1	0	0		8	7
255	E2	Sticky band	g	1	0	0		8	7
255	E2	Sticky band	h	3	0	0		8	7
255	E2	Sticky band	i	0	0	0		8	7
255	E2	Sticky band	j	0	0	0		8	7
255	E2	Sticky band	k	0	0	0		8	7
255	E2	Sticky band	l	0	0	0		8	7
255	F1	Sticky band	a	0	0	0		8	7
255	F1	Sticky band	b	0	0	0		8	7
255	F1	Sticky band	c	0	0	0		8	7
255	F1	Sticky band	d	0	0	0		8	7
255	F1	Sticky band	e	0	0	0		8	7
255	F1	Sticky band	f	0	0	0		8	7
255	F1	Sticky band	g	0	0	0		8	7
255	F1	Sticky band	h	0	0	0		8	7
255	F1	Sticky band	i	0	0	0		9	7
255	F1	Sticky band	j	0	0	0		9	7
255	F1	Sticky band	k	1	0	0		9	7
255	F1	Sticky band	l	0	0	0		9	7
255	F2	Control	a	2	0	0
255	F2	Control	b	0	0	0
255	F2	Control	c	0	0	0
255	F2	Control	d	0	0	0
255	F2	Control	e	0	0	0
255	F2	Control	f	0	0	0
255	F2	Control	g	0	0	0
255	F2	Control	h	0	0	0
255	F2	Control	i	0	0	0
255	F2	Control	j	0	0	0
255	F2	Control	k	1	0	0
255	F2	Control	l	0	0	0
262	A1	Control	a	7	0	0
262	A1	Control	b	0	0	4
262	A1	Control	c	0	0	0
262	A1	Control	d	2	0	0
262	A1	Control	e	2	0	0
262	A1	Control	f	2	0	0
262	A1	Control	g	2	0	1
262	A1	Control	h	2	0	0
262	A1	Control	i	0	0	5
262	A1	Control	j	1	0	0
262	A1	Control	k	5	0	0
262	A1	Control	l	4	0	0
262	A2	Sticky band	a	0	0	0		9	7
262	A2	Sticky band	b	2	0	0		9	7
262	A2	Sticky band	c	6	0	0		9	7
262	A2	Sticky band	d	8	0	0		9	7
262	A2	Sticky band	e	4	0	0		9	7
262	A2	Sticky band	f	4	0	0		9	7
262	A2	Sticky band	g	4	0	0		9	7
262	A2	Sticky band	h	0	0	0		9	7
262	A2	Sticky band	i
262	A2	Sticky band	j	0	0	0		9	7
262	A2	Sticky band	k	7	0	0		9	7
262	A2	Sticky band	l	4	0	0		9	7
262	B1	Sticky band	a	3	0	0		9	7
262	B1	Sticky band	b	1	0	0		9	7
262	B1	Sticky band	c	5	0	0		9	7
262	B1	Sticky band	d	0	0	0		9	7
262	B1	Sticky band	e	0	0	0		9	7
262	B1	Sticky band	f	0	0	0		9	7
262	B1	Sticky band	g	0	0	0		9	7
262	B1	Sticky band	h	1	0	0		9	7
262	B1	Sticky band	i	1	0	0
262	B1	Sticky band	j	5	0	0		9	7
262	B1	Sticky band	k	0	0	0		9	7
262	B1	Sticky band	l	6	0	0		9	7
262	B2	Control	a	0	0	0
262	B2	Control	b	4	0	0
262	B2	Control	c	1	0	0
262	B2	Control	d	1	0	0
262	B2	Control	e	1	0	0
262	B2	Control	f	1	0	0
262	B2	Control	g	0	0	0
262	B2	Control	h	8	0	0
262	B2	Control	i	0	0	0
262	B2	Control	j	4	0	0
262	B2	Control	k	10	0	0
262	B2	Control	l	2	0	0
262	C1	Control	a	1	0	0
262	C1	Control	b	0	0	0
262	C1	Control	c	0	0	0
262	C1	Control	d	10	0	0
262	C1	Control	e	0	0	0
262	C1	Control	f	2	0	0
262	C1	Control	g	0	0	0
262	C1	Control	h	0	0	0
262	C1	Control	i	1	0	0
262	C1	Control	j	0	0	0
262	C1	Control	k	0	0	0
262	C1	Control	l	2	0	0
262	C2	Sticky band	a	3	0	0		9	7
262	C2	Sticky band	b	2	0	0		9	7
262	C2	Sticky band	c	0	0	0		9	7
262	C2	Sticky band	d	3	0	0		9	7
262	C2	Sticky band	e	18	0	0		9	7
262	C2	Sticky band	f	1	0	0		9	7
262	C2	Sticky band	g	4	0	0		9	7
262	C2	Sticky band	h	6	0	0		10	7
262	C2	Sticky band	i	7	0	0		10	7
262	C2	Sticky band	j	1	0	0		10	7
262	C2	Sticky band	k	2	0	0		10	7
262	C2	Sticky band	l	3	0	0		10	7
262	D1	Sticky band	a	0	0	0		10	7
262	D1	Sticky band	b	0	0	0		10	7
262	D1	Sticky band	c	0	0	0		10	7
262	D1	Sticky band	d	0	0	0		10	7
262	D1	Sticky band	e	0	0	0		10	7
262	D1	Sticky band	f	1	0	0		10	7
262	D1	Sticky band	g	0	0	0		10	7
262	D1	Sticky band	h	0	0	0		10	7
262	D1	Sticky band	i	0	0	0		10	7
262	D1	Sticky band	j	0	0	0		10	7
262	D1	Sticky band	k	6	0	0		10	7
262	D1	Sticky band	l	1	0	0		10	7
262	D2	Control	a	1	0	0
262	D2	Control	b	1	0	0
262	D2	Control	c	9	0	0
262	D2	Control	d	2	0	0
262	D2	Control	e	0	0	0
262	D2	Control	f	3	0	0
262	D2	Control	g	1	0	0
262	D2	Control	h	0	0	0
262	D2	Control	i	1	0	0
262	D2	Control	j	4	0	0
262	D2	Control	k	1	0	0
262	D2	Control	l	3	0	0
262	E1	Control	a	0	0	0
262	E1	Control	b	2	0	0
262	E1	Control	c	0	0	0
262	E1	Control	d	0	0	0
262	E1	Control	e	0	0	0
262	E1	Control	f	0	0	0
262	E1	Control	g	0	0	0
262	E1	Control	h	0	0	0
262	E1	Control	i	0	0	0
262	E1	Control	j	1	0	0
262	E1	Control	k	0	0	0
262	E1	Control	l	0	0	0
262	E2	Sticky band	a	1	0	0		10	7
262	E2	Sticky band	b	3	0	0		10	7
262	E2	Sticky band	c	3	0	0		10	7
262	E2	Sticky band	d	1	0	0		10	7
262	E2	Sticky band	e	0	0	0		10	7
262	E2	Sticky band	f	0	0	0		10	7
262	E2	Sticky band	g	0	0	0		10	7
262	E2	Sticky band	h	3	0	0		10	7
262	E2	Sticky band	i	1	0	0		10	7
262	E2	Sticky band	j	0	0	0		10	7
262	E2	Sticky band	k	0	0	0		10	7
262	E2	Sticky band	l	1	0	1		10	7
262	F1	Sticky band	a	1	0	0		10	7
262	F1	Sticky band	b	1	0	0		11	7
262	F1	Sticky band	c	3	0	0		11	7
262	F1	Sticky band	d	0	0	0		11	7
262	F1	Sticky band	e	0	0	0		11	7
262	F1	Sticky band	f	0	0	0		11	7
262	F1	Sticky band	g	3	0	0		11	7
262	F1	Sticky band	h	0	0	0		11	7
262	F1	Sticky band	i	0	0	0		11	7
262	F1	Sticky band	j	0	0	0		11	7
262	F1	Sticky band	k	2	0	0		11	7
262	F1	Sticky band	l	2	0	0		11	7
262	F2	Control	a	3	0	0
262	F2	Control	b	0	0	0
262	F2	Control	c	2	0	0
262	F2	Control	d	1	0	0
262	F2	Control	e	0	0	0
262	F2	Control	f	1	0	0
262	F2	Control	g	0	0	0
262	F2	Control	h	0	0	0
262	F2	Control	i	0	0	0
262	F2	Control	j	0	0	0
262	F2	Control	k	2	0	0
262	F2	Control	l	3	0	0
269	A1	Control	a	11	0	0
269	A1	Control	b	3	0	2
269	A1	Control	c	4	0	0
269	A1	Control	d	7	0	0
269	A1	Control	e	3	0	0
269	A1	Control	f	0	0	0
269	A1	Control	g	7	0	0
269	A1	Control	h	6	0	0
269	A1	Control	i	3	0	2
269	A1	Control	j	3	0	0
269	A1	Control	k	2	0	0
269	A1	Control	l	9	0	0
269	A2	Sticky band	a	3	0	0		11	7
269	A2	Sticky band	b	3	0	0		11	7
269	A2	Sticky band	c	11	0	0		11	7
269	A2	Sticky band	d	5	0	0		11	7
269	A2	Sticky band	e	8	0	0		11	7
269	A2	Sticky band	f	10	0	0		11	7
269	A2	Sticky band	g	12	0	0		11	7
269	A2	Sticky band	h	0	0	0		11	7
269	A2	Sticky band	i
269	A2	Sticky band	j	0	0	0		11	7
269	A2	Sticky band	k	7	0	0		12	7
269	A2	Sticky band	l	1	0	0		12	7
269	B1	Sticky band	a	1	0	0		12	7
269	B1	Sticky band	b	1	0	0		12	7
269	B1	Sticky band	c	8	0	0		12	7
269	B1	Sticky band	d	0	0	0		12	7
269	B1	Sticky band	e	1	0	0		12	7
269	B1	Sticky band	f	1	0	0		12	7
269	B1	Sticky band	g	0	0	0		12	7
269	B1	Sticky band	h	3	0	0		12	7
269	B1	Sticky band	i	2	0	0		12	7
269	B1	Sticky band	j	16	0	0		12	7
269	B1	Sticky band	k	0	0	0		12	7
269	B1	Sticky band	l	7	0	0		12	7
269	B2	Control	a	1	0	0
269	B2	Control	b	0	0	0
269	B2	Control	c	4	0	0
269	B2	Control	d	0	0	0
269	B2	Control	e	0	0	0
269	B2	Control	f	1	0	0
269	B2	Control	g	2	0	0
269	B2	Control	h	1	0	0
269	B2	Control	i	8	0	0
269	B2	Control	j	1	0	0
269	B2	Control	k	2	0	0
269	B2	Control	l	11	0	0
269	C1	Control	a	1	0	0
269	C1	Control	b	3	0	0
269	C1	Control	c	0	0	0
269	C1	Control	d	8	0	0
269	C1	Control	e	1	0	0
269	C1	Control	f	0	0	0
269	C1	Control	g	0	0	0
269	C1	Control	h	0	0	0
269	C1	Control	i	1	0	0
269	C1	Control	j	1	0	0
269	C1	Control	k	3	0	0
269	C1	Control	l	0	0	0
269	C2	Sticky band	a	6	0	0		12	7
269	C2	Sticky band	b	3	0	0		12	7
269	C2	Sticky band	c	2	0	0		12	7
269	C2	Sticky band	d	1	0	0		13	7
269	C2	Sticky band	e	30	0	0		13	7
269	C2	Sticky band	f	1	0	0		13	7
269	C2	Sticky band	g	4	0	0
269	C2	Sticky band	h	4	0	0		13	7
269	C2	Sticky band	i	8	0	0		13	7
269	C2	Sticky band	j	6	0	0		13	7
269	C2	Sticky band	k	0	0	0		13	7
269	C2	Sticky band	l	17	0	0		13	7
269	D1	Sticky band	a	1	0	0		13	7
269	D1	Sticky band	b	0	0	0		13	7
269	D1	Sticky band	c	0	0	0		13	7
269	D1	Sticky band	d	0	0	0		13	7
269	D1	Sticky band	e	0	0	0		13	7
269	D1	Sticky band	f	0	0	0		13	7
269	D1	Sticky band	g	0	0	0		13	7
269	D1	Sticky band	h	2	0	2		13	7
269	D1	Sticky band	i	0	0	0		13	7
269	D1	Sticky band	j	0	0	0		13	7
269	D1	Sticky band	k	5	0	0		13	7
269	D1	Sticky band	l	0	0	0		13	7
269	D2	Control	a	3	0	0
269	D2	Control	b	2	0	0
269	D2	Control	c	10	0	0
269	D2	Control	d	5	0	0
269	D2	Control	e	0	0	0
269	D2	Control	f	6	0	0
269	D2	Control	g	0	0	0
269	D2	Control	h	0	0	0
269	D2	Control	i	3	0	0
269	D2	Control	j	4	0	0
269	D2	Control	k	1	0	0
269	D2	Control	l	9	0	0
269	E1	Control	a	1	0	0
269	E1	Control	b	2	0	0
269	E1	Control	c	0	0	0
269	E1	Control	d	0	0	0
269	E1	Control	e	0	0	0
269	E1	Control	f	0	0	0
269	E1	Control	g	1	0	0
269	E1	Control	h	0	0	0
269	E1	Control	i	0	0	0
269	E1	Control	j	0	0	0
269	E1	Control	k	1	0	0
269	E1	Control	l	0	0	0
269	E2	Sticky band	a	0	0	0		13	7
269	E2	Sticky band	b	3	0	0		13	7
269	E2	Sticky band	c	8	0	0		13	7
269	E2	Sticky band	d	1	0	0		14	7
269	E2	Sticky band	e	0	0	0		14	7
269	E2	Sticky band	f	2	0	0		14	7
269	E2	Sticky band	g	0	0	0		14	7
269	E2	Sticky band	h	3	0	0		14	7
269	E2	Sticky band	i	3	0	0		14	7
269	E2	Sticky band	j	1	0	0		14	7
269	E2	Sticky band	k	0	0	1
269	E2	Sticky band	l	4	0	0
269	F1	Sticky band	a	8	0	0		14	7
269	F1	Sticky band	b	2	0	0		14	7
269	F1	Sticky band	c	5	0	0		14	7
269	F1	Sticky band	d	3	0	0		14	7
269	F1	Sticky band	e	2	0	0		14	7
269	F1	Sticky band	f	0	0	0		14	7
269	F1	Sticky band	g	3	0	0		14	7
269	F1	Sticky band	h	0	0	0		15	7
269	F1	Sticky band	i	0	0	0		15	7
[truncated: 591 more rows]
