# Supplementary material for: Effects of restricting movement between root and canopy populations of woolly apple aphid
Source: PLoS One. 2019 May 6;14(5):e0216424. doi: 10.1371/journal.pone.0216424 (PMC6502340; doi:10.1371/journal.pone.0216424)
Supplement: S2 Table — (CSV) [file pone.0216424.s002.csv]

Ordinal day	Colonies collected	Woolly apple aphid nymphs without wing buds	Woolly apple aphid nymphs with wing buds	Woolly apple aphid adults without wings	Woolly apple aphid adults with wings
150	2	376	0	44	0
158	10	825	0	305	0
159	2	17	0	17	0
163	8	823	0	260	0
170	10	1257	0	393	0
173	10	1026	0	250	0
177	10	2335	0	708	0
180	10	1773	0	322	0
184	10	2055	0	553	0
187	10	1463	0	312	0
191	10	1652	0	326	0
194	10	1186	0	251	0
198	16	3779	0	1025	0
201	7	648	0	196	0
207	5	177	0	19	0
212	10	389	0	23	0
219	10	258	0	45	0
226	10	49	0	5	0
229	10	396	0	44	0
233	10	227	0	31	0
236	10	497	0	68	0
240	10	271	0	40	0
243	10	432	0	46	0
249	10	618	0	70	0
257	10	241	0	17	0
263	10	764	5	79	0
268	20	2709	73	237	1
276	15	316	15	47	1
284	15	725	66	286	23
290	20	512	7	96	3
297	20	2331	14	663	10
304	20	829	3	239	3
311	20	950	0	300	0
