# Supplementary material for: Effects of restricting movement between root and canopy populations of woolly apple aphid
Source: PLoS One. 2019 May 6;14(5):e0216424. doi: 10.1371/journal.pone.0216424 (PMC6502340; doi:10.1371/journal.pone.0216424)
Supplement: S3 Table — (CSV) [file pone.0216424.s003.csv]

Medium	Mulch	Root aphid colonies	Root galls	Root dry weight (g)	Aerial aphid colonies
Plain	Chips	4	0	1.7622	12
Plain	Chips	3	0	1.7714	18
Plain	Chips	3	0	2.0778	16
Plain	Chips	3	1	2.3854	17
Plain	Chips	1	2	2.5384	21
Plain	Chips	5	5	2.5449	32
Plain	Chips	1	1	2.7098	13
Plain	Chips	5	5	3.2415	17
Plain	Chips	5	1	3.8519	16
Plain	Chips	6	5	4.298	18
Plain	Chips	2	4	4.4103	19
Plain	Chips	4	2	4.8973	22
Plain	Control	4	2	0.4731	19
Plain	Control	2	7	1.165	11
Plain	Control	3	2	2.3018	16
Plain	Control	1	8	2.4367	21
Plain	Control	3	4	2.6178	16
Plain	Control	2	12	2.9224	12
Plain	Control	2	4	3.0888	15
Plain	Control	11	3	3.0942	26
Plain	Control	5	4	3.1791	19
Plain	Control	3	15	3.4065	14
Plain	Control	3	7	6.8603	22
Plain	Slurry	4	0	0.3367	10
Plain	Slurry	3	1	0.9604	12
Plain	Slurry	1	0	1.1458	12
Plain	Slurry	1	1	1.4604	22
Plain	Slurry	2	0	2.2671	14
Plain	Slurry	3	2	2.4367	25
Plain	Slurry	1	1	2.5014	10
Plain	Slurry	5	2	3.1752	22
Plain	Slurry	2	1	3.2284	22
Plain	Slurry	2	1	3.3494	22
Plain	Slurry	1	0	3.4664	15
Plain	Slurry	8	0	4.9968	6
Sandy	Chips	5	1	0.6791	25
Sandy	Chips	2	0	0.8244	13
Sandy	Chips	0	0	0.9173	17
Sandy	Chips	4	2	0.9924	12
Sandy	Chips	2	1	1.2306	14
Sandy	Chips	1	0	1.6177	22
Sandy	Chips	2	1	2.0633	29
Sandy	Chips	5	1	2.2352	17
Sandy	Chips	3	1	2.8191	22
Sandy	Chips	2	1	3.8877	13
Sandy	Chips	1	0	4.314	14
Sandy	Chips	2	2	4.3347	23
Sandy	Control	5	6	0.8526	12
Sandy	Control	1	0	0.8856	21
Sandy	Control	2	1	0.9351	14
Sandy	Control	2	3	1.4452	11
Sandy	Control	1	0	1.4547	14
Sandy	Control	0	1	1.6137	21
Sandy	Control	4	0	1.7879	11
Sandy	Control	3	1	1.8163	26
Sandy	Control	3	2	1.8173	22
Sandy	Control	3	1	1.8232	17
Sandy	Control	2	0	2.0291	19
Sandy	Control	4	3	2.1506	21
Sandy	Slurry	0	0	0.4059	20
Sandy	Slurry	1	1	0.4215	11
Sandy	Slurry	2	1	1.4706	11
Sandy	Slurry	1	0	1.5764	13
Sandy	Slurry	0	0	1.6073	13
Sandy	Slurry	4	1	1.9138	24
Sandy	Slurry	1	0	2.0542	13
Sandy	Slurry	2	1	2.6752	7
Sandy	Slurry	2	0	2.8723	20
Sandy	Slurry	2	0	3.3294	8
Sandy	Slurry	2	2	3.3487	20
Sandy	Slurry	2	0	4.3904	4
